# Supplementary material for: Molecular docking studies for the identification of novel melatoninergic inhibitors for acetylserotonin-O-methyltransferase using different docking routines
Source: Theor Biol Med Model. 2013 Oct 24;10:63. doi: 10.1186/1742-4682-10-63 (PMC3819668; doi:10.1186/1742-4682-10-63)
Supplement: Additional file 1 — 2D view of melatoninergic inhibitors. [file 1742-4682-10-63-S1.xlsx]

## Sheet: Sheet1
#	Ligand Name	Structure	#	Ligand Name	Structure
1	SAM		38	6e
2	Ramelatonin		39	7a
3	N-Acetylserotanin		40	7e
4	Melotanin		41	20b
5	dbc-amp		42	20a
6	B25		43	2a
7	B23		44	4
8	10f		45	11
9	Agomelotanin		46	16
10	A19		47	19
11	A17		48	B20
12	A13		49	11s
13	A12		50	5 methoxy
14	A10		51	11b
15	20f		52	11c
16	20e		53	11j
17	20d		54	11f
18	20c		55	11g
19	12c		56	11h
20	10b		57	11i
21	10e		58	11k
22	A3		59	11l
23	A5		60	11m
24	A6		61	11n
25	A9		62	11o
26	A11		63	11p
27	A14		64	11q
28	A15		65	11r
29	A16		66	11t
30	B22		67	11
31	B24		68	17
32	B26		69	18
33	B27		70	19
34	B28		71	20
35	21		72	8a
36	6a		73	10a
37	6b
